# Supplementary material for: Aorto-ventricular tunnel with three orifices: a unique case report diagnosed by transthoracic echocardiography
Source: Cardiovasc Ultrasound. 2023 Apr 1;21:5. doi: 10.1186/s12947-023-00303-x (PMC10067305; doi:10.1186/s12947-023-00303-x)
Supplement: Supplementary file 6 — Additional file 6. [file 12947_2023_303_MOESM6_ESM.zip]

Archive with 2 entries (2 files):
- 1-Video 6.avi
- 2-Video 6.avi
